# Supplementary material for: Growth factor independence underpins a paroxysmal, aggressive Wnt5aHigh/EphA2Low phenotype in glioblastoma stem cells, conducive to experimental combinatorial therapy
Source: J Exp Clin Cancer Res. 2022 Apr 12;41:139. doi: 10.1186/s13046-022-02333-1 (PMC9004109; doi:10.1186/s13046-022-02333-1)
Supplement: Supplementary file 4 — Additional file 4. [file 13046_2022_2333_MOESM4_ESM.xlsx]

## Sheet: Foglio1
Table S3. Validation of genetic alterations in GBM tissues and their I- and D-GSCs, primers used for Sanger sequencing and functional annotations for missense mutations.
Type	Gene Symbol	Chr	Start	End	Ref	Alt	Function	Effect	Sanger Validation	Pathogenicity	Primer Forward	Primer Reverse
SNV	EPHA2	chr1	16456763	16456763	C	T	missense	p.R876H	verified	Benign	GGTGATGAAAGCCATCAATGA	GTCTAAGTCAAGTCCACACAT
SNV	PIK3CA	chr3	178936095	178936095	A	T	missense	p. Q546L	verified	Likely pathogenic	ATCCAGAGGGGAAAAATATG	ATGCTGAGATCAGCCAAAT
SNV	PIK3R1	chr5	67591094	67591102	ATGAACAGC	-	nonframeshift deletion	c.1687_1695del:p.563_565del	verified		CGTTCCTGATGTACCCAGATAA	CTCCTACAAGATGTTCCAAACTCAG
SNV	MET	chr7	116411990	116411990	C	T	missense	p.T992I	verified	Benign	GTGCTACAACCTGTGTAGTAC	GAAATGAGAGCTTATGGACTC
SNV	MET	chr7	116414941	116414941	T	A	missense	p.F1030Y	verified	Uncertain significance	CTGCTACCACTGCTTCCATTC	CACTGCTCTGTCAGTTGCTTTC
SNV	EGFR	chr7	55221743	55221743	A	C	missense	p.T263	verified	Likely pathogenic	CAGTAACTTGGGCTTTCTGA	AAGATGGGATACTCCAGGGC
SNV	EGFR	chr7	55238866	55238866	A	G	splincing	c.1881-2A>G	verified		CCAATCCAACATCCAGACACAT	GCCCAGAGCCATAGAAACTTG
SNV	EGFR	chr7	55241707	55241707	G	A	missense	p.G719S	verified	Likely pathogenic	CTGGCAAGTGCCGTGTCCTGGCA	TCTGTGAATTGGTCTCACAGGACC
SNV	PTEN	chr10	89653815	89653815	C	T	missense	p.P38L	verified	Likely pathogenic	CCAGTATTAACACATAAATGG	GTCCATTAGGTACGGTAAGCC
SNV	PTEN	chr10	89692890	89692890	A	C	missense	p.K125T	verified	Uncertain significance	AACAATTAGAAAGTTAAGCAATACA	CAATTACACCTCAATAAAACTGAAG
SNV	PTEN	chr10	89692896	89692896	G	A	splicing	c.254-1G>A	verified		AACAATTAGAAAGTTAAGCAATACA	CAATTACACCTCAATAAAACTGAAG
SNV	PTEN	chr10	89720799	89720802	TACT	-	frameshift	p.V317fs	verified		CTCAGATTGCCTTATAATAGT	CAAGTTCTTCATCAGCTGTACTC
SNV	PTEN	chr11	89720825	89720825	G	T	missense	p.D326Y	verified	Uncertain significance	CTCAGATTGCCTTATAATAGT	CAAGTTCTTCATCAGCTGTACTC
SNV	PTEN	chr10	89692896	89692896	G	A	missense	p.G127E	verified	Likely pathogenic	AACAATTAGAAAGTTAAGCAATACA	CAATTACACCTCAATAAAACTGAAG
SNV	PTEN	chr10	89692930	89692930	T	A	stopgain	p.Y138X	verified	Pathogenic	AACAATTAGAAAGTTAAGCAATACA	CAATTACACCTCAATAAAACTGAAG
SNV	PTEN	chr10	89717753	89717753	A	T	stopgain	p.K260X	verified	Pathogenic	GAGATCAAGATTGCAGATACAG	TAATGTCTCACCAATGCCAGAG
SNV	PTEN	chr10	89692930	89692930	T	A	stopgain	p.Y138X	verified	Pathogenic	AACAATTAGAAAGTTAAGCAATACA	CAATTACACCTCAATAAAACTGAAG
SNV	RB1	chr13	48923159	48923159	G	-	frameshift	p.G203fs	verified		CTCAGAGTAGACTTAACACT	CTTTCCTTCTATAACTTACAC
SNV	RB1	chr13	48947629	48947629	G	A	splicing	c.1215+1G>A	verified	Pathogenic	GACAAGTGGGAGGCAGTGTATTTG	CTCAGAAGTGAGGCATAAGTTGC
SNV	RB1	chr13	48955382	48955382	G	A	splicing	c.1499-1G>A	verified		CCTATGAGTCCGTAGACTCC	GATCCTTGGGCTATAGACTG
SNV	RB1	chr13	49030416	49030416	C	T	stopgain	p.Q631X	verified	Pathogenic	GCTATAATACCAATTAAATAGAC	GATCTCGCAACATTATCATTTC
SNV	TP53	chr17	7578551	7578551	A	T	missense	p.S127T	verified	Uncertain significance	GCCGTCTTCCAGTTGCTTTATCTG	TGGTGGTACAGTCAGAGCCAAC
SNV	TP53	chr17	7578475	7578475	G	A	missense	p.P152L	verified	Likely pathogenic	GCCGTCTTCCAGTTGCTTTATCTG	TGGTGGTACAGTCAGAGCCAAC
SNV	TP53	chr17	7578406	7578406	C	T	missense	p.R175H	verified	Pathogenic	GCCGTCTTCCAGTTGCTTTATCTG	TGGTGGTACAGTCAGAGCCAAC
SNV	TP53	chr17	7577106	7577106	G	A	missense	p.P278S	verified	Likely pathogenic	CCCCTGCTTGCCACAGGT	GGCATTTTGAGTGTTAGAC
SNV	TP53	chr17	7578395	7578395	G	C	missense	p.H179D	verified	Likely pathogenic	GCCGTCTTCCAGTTGCTTTATCTG	TGGTGGTACAGTCAGAGCCAAC
SNV	TP53	chr17	7578263	7578263	G	A	missense	p.R196X	verified	Pathogenic	GCCGTCTTCCAGTTGCTTTATCTG	TGGTGGTACAGTCAGAGCCAAC
SNV	TP53	chr17	7574021	7574021	C	A	stopgain	p.E336X	verified	Likely pathogenic	GCATGTTGCTTTTGTACCGTCA	TCCTATGGCTTTCCAACCTAG
SNV	TP53	chr17	7578542	7578542	C	A	missense	p.L130I	verified	Uncertain significance	GCCGTCTTCCAGTTGCTTTATCTG	TGGTGGTACAGTCAGAGCCAAC
SNV	NF1	chr17	29559797	29559797	C	T	missense	p.R1132C	verified	Uncertain significance	TCATGTCCAACATAGCACACTTC	CTAATGTGGACAAACAGATGCA
SNV	NF1	chr17	29585431	29585433	AAT	-	nonframeshift	p.1394_1394del	verified	Uncertain significance	TTGAACTCTTTGTTTTCATGTCTT	GGAATTTAAGATAGCTAGATTATC
SNV	NF1	chr17	29664392	29664392	C	-	frameshift	p.T2124fs	verified		TGTTCAGTTACCAGCACTAAT	CTCCATGATCTCCAACAAAGC
SNV	NF1	chr17	29556120	29556120	-	G	frameshift	p.S829fs	verified		CATTTTTTGTACTTTTGTCATGG	GAGAAAGGTGAAAAATAAGAG
SNV	NF1	chr17	29556404	29556465	AATTGAGTCCTGCTCTGTATCCAATGCTATTTAACAAATTGAAGAATACCATCAGCAAGTTT	-	frameshift	p.E924fs	verified		CATTTTTTGTACTTTTGTCATGG	GAGAAAGGTGAAAAATAAGAG
SNV	NF1	chr17	29533342	29533342	A	T	stopgain	p.K449X	verified	Pathogenic	AACAGAGCATACAACTCACGTAAT	AGAGGAAATGAAGGACCCATTC
SNV	NF1	chr17	29665752	29665755	ACTT	-	frameshift	p.T2263fs	verified		ACCAAGATCACCATAGCATGAGA	GCGCTTGAGAACATACTATCCAT
