# Supplementary material for: Growth factor independence underpins a paroxysmal, aggressive Wnt5aHigh/EphA2Low phenotype in glioblastoma stem cells, conducive to experimental combinatorial therapy
Source: J Exp Clin Cancer Res. 2022 Apr 12;41:139. doi: 10.1186/s13046-022-02333-1 (PMC9004109; doi:10.1186/s13046-022-02333-1)
Supplement: Supplementary file 5 — Additional file 5. [file 13046_2022_2333_MOESM5_ESM.xlsx]

## Sheet: GISTIC Peaks
Table S4. DNA Copy Number Alteration Frequency and GISTIC Significant Peaks
GISTIC Amplifications
cytoband	D-GSCs (n=16)				I-GSCs (n=16)				TUMOR (n=11)
	frequency	q value	residual q value	wide peak boundaries	frequency	q value	residual q value	wide peak boundaries	frequency	q value	residual q value	wide peak boundaries
1p36.13	10	0.010927	0.010927	chr1:19973640-20088981
1q32.2	7	0.014022	0.014022	chr1:210357416-210625705
2p24.3	8	6.4548e-05	6.4548e-05	chr2:15908352-16158038	7	0.0013594	0.0013594	chr2:15415951-16957154
2q14.3	6	0.068596	0.068596	chr2:127347801-127867272
3p12.1	7	0.0121	0.0121	chr3:83879150-84029378
3q29	9	0.046215	0.046215	chr3:193549577-193887573	8	0.083846	0.083846	chr3:193433104-193983555
4q12					4	0.039534	0.039534	chr4:54807418-55261118	4	0.0010413	0.0010413	chr4:54414031-54543189
4q13.1	5	0.033114	0.033114	chr4:60095902-60243687
5p13.3	5	0.04692	0.04692	chr5:31936131-32104241
5q34	5	0.036997	0.036997	chr5:162100800-162615394
7p11.2	16	1.137e-07	1.137e-07	chr7:54916173-55280209	16	2.4695e-09	2.4695e-09	chr7:54766316-55079313	11	6.2376e-06	6.2376e-06	chr7:54932398-55274282
7q31.2	16	0.0024631	0.0024631	chr7:117143023-117420265	16	0.0093786	0.0093786	chr7:117044478-117287059	9	0.0053804	0.0053804	chr7:116242381-116561021
8p11.23	9	0.065362	0.065362	chr8:37132557-37357328
8q24.13	8	0.012484	0.012484	chr8:123237826-123386990	10	0.0062979	0.0062979	chr8:123232346-123384293
9q31.1					7	0.015166	0.015166	chr9:103026144-103879189
9q34.3	8	0.046215	0.046215	chr9:138872234-139146420
12p13.33	8	0.036069	0.036069	chr12:2307371-2511294
17q21.31									6	0.075376	0.075376	chr17:44145358-44192172
17q25.3	5	0.0011817	0.0011817	chr17:78969067-79178970
21q21.3	7	0.040591	0.040591	chr21:28719611-28943292
GISTIC Deletions
cytoband	D-GSCs (n=16)				I-GSCs (n=16)				TUMOR (n=11)
	frequency	q value	residual q value	wide peak boundaries	frequency	q value	residual q value	wide peak boundaries	frequency	q value	residual q value	wide peak boundaries
1p36.31	7	0.076225	0.076225	chr1:4787054-11008258	9	0.016843	0.016843	chr1:5618620-6059248
1q42.13					4	0.049869	0.049869	chr1:207253083-242018944
4p13					3	0.042804	0.044116	chr4:42082464-42402485
4q22.1					4	0.04909	0.049869	chr4:88985264-89232934
5q35.3					4	0.046631	0.044564	chr5:177610320-178213788
6p12.2	9	0.047836	0.047836	chr6:50812627-52079750
6p21.33					5	0.030636	0.030636	chr6:31891528-32087967
6q21	7	0.019155	0.019155	chr6:107429024-108031403
6q27					6	0.016989	0.016989	chr6:167588207-168189134
9p21.3	13	6.319e-07	6.319e-07	chr9:21398716-25952818	11	2.9612e-15	2.9612e-15	chr9:21556120-22648540	8	1.1186e-05	1.1186e-05	chr9:21554125-22452712
9q34.3					5	0.075172	0.075172	chr9:138075732-138845305
10p11.21	12	0.028417	0.028417	chr10:35492718-37550876
10p12.31	11	0.02213	0.02213	chr10:18958156-21069371
10p15.3					10	0.017194	0.017194	chr10:732447-1043917
10q11.21	9	0.0025517	0.0025517	chr10:43324613-43641993	9	0.011877	0.011877	chr10:43321463-43641993
11p15.1	8	0.049181	0.04907	chr11:15259693-16763149
11q13.4					9	0.039454	0.039454	chr11:61918257-87846497
11q14.2	7	0.0055839	0.0059245	chr11:86320141-87855378
13q13.3	9	0.0059245	0.0059245	chr13:34498671-36352391
13q14.3					11	0.00059798	0.00057753	chr13:52121374-52443435
14q32.31					4	0.026789	0.026789	chr14:101355641-102023996
15q15.1					8	0.016843	0.016843	chr15:42245958-42434638
15q21.3	6	0.002589	0.0025517	chr15:57191809-57802254
15q26.3									5	0.09563	0.09563	chr15:102258273-102531392
16q24.2					4	0.083192	0.079751	chr16:87335564-90354753
17p13.1					7	0.075172	0.075172	chr17:7445355-8048450
17q11.2	9	0.00016505	0.00016505	chr17:29645909-29909600	7	0.0049519	0.0049519	chr17:29138260-30181914
19p13.3					2	0.0086391	0.0086391	chr19:1-4770490
19q12					2	0.042549	0.044116	chr19:29496909-30519971
22q13.33					5	0.026789	0.026789	chr22:48289074-50017582
Xp21.1	14	0.026933	0.026933	chrX:31083579-34149364	15	0.00666	0.0060728	chrX:31118459-32671504
Xq28					13	0.026789	0.026789	chrX:151558608-152162849
Type of Event, ROI	D-GSCs (n=16)	I-GSCs (n=16)	TUMOR (n=11)	Total No. of Samples Altered	p-value (two-sided Fisher’s exact test)
Amplification Events					CSCs	CTRs	TEX
5q34	5 (31%)	0 (0%)	0 (0%)	5	0.00453772	0.139454	0.305671
1p36.13	10 (63%)	0 (0%)	0 (0%)	10	4.17663e-06	0.00692135	0.043209
9q31.1	0 (0%)	7 (44%)	0 (0%)	7	0.0346227	0.000355014	0.162826
