# Supplementary material for: Growth factor independence underpins a paroxysmal, aggressive Wnt5aHigh/EphA2Low phenotype in glioblastoma stem cells, conducive to experimental combinatorial therapy
Source: J Exp Clin Cancer Res. 2022 Apr 12;41:139. doi: 10.1186/s13046-022-02333-1 (PMC9004109; doi:10.1186/s13046-022-02333-1)
Supplement: Supplementary file 6 — Additional file 6. [file 13046_2022_2333_MOESM6_ESM.xlsx]

## Sheet: Foglio1
Table S5. Genes differentially expressed between GBM tissues (TEX) and their I- and D-GSCs cells.
I-GSCs	D-GSCs	TEX
BMPR1B	AURKA	ABCG2
DAAM1	BEX3	AQP1
DLX5	CCNB1	AQP4
EPHB1	CDK1	CADM3
FERMT1	CDK6	CAPN3
GPR1	CDKN3	CCN1
GRB14	CLIC1	CD74
IFIT1	DPP4	CHI3L2
ITGB4	DRAXIN	CIITA
MSTN	DUSP4	CNTN1
MYCNUT	DUSP6	CSF1R
PLPPR4	EMP1	CSF2RA
SNCAIP	EPHA2	ENPP2
HAPLN1	FBXW2	FBLN5
ADCY2*	FEN1	FN1
ANOS1*	FGFR1	GABRB1
BCAN*	FREM2	HLA-DMA
EGFR-AS1	GAS1	HLA-DMB
MAPT*	HIF1A	HLA-DOA
PCP4*	IGF2BP2	HLA-DPA1
SCRG1*	IGF2BP3	HLA-DPB1
SFRP4*	ITGB2	HLA-DQA2
	JAG1	HLA-DRA
	LAMC1	HLA-DRB1
	LGALSL	HLA-DRB5
	LGR4	HLA-DRB6
	MZT1	IGKV1D-17
	NAB1	IGKV2D-30
	NEK2	ITGA1
	PGK1	LAPTM5
	PTPRG	LIFR
	PTTG1	LPAR5
	SPRY1	MAPK10
	SPRY2	MBP
	SPRY4	NCAM2
	TUBB4B	NDRG2
	YES1	REPS2
	GALC	RGS1
		S1PR1
		SERPINA3
		SPN
		TAGLN
		ADCY2*
		ANOS1*
		BCAN*
		IGKV1-16
		IGKV1-6
		IGKV2-24
		IGKV2D-26
		IGKV5-2
		SLPI
		MAPT*
		PCP4*
		SCRG1*
		SFRP4*
*Genes expressed in both TEX and I-GSCs.
