# Supplementary material for: Growth factor independence underpins a paroxysmal, aggressive Wnt5aHigh/EphA2Low phenotype in glioblastoma stem cells, conducive to experimental combinatorial therapy
Source: J Exp Clin Cancer Res. 2022 Apr 12;41:139. doi: 10.1186/s13046-022-02333-1 (PMC9004109; doi:10.1186/s13046-022-02333-1)
Supplement: Supplementary file 7 — Additional file 7. [file 13046_2022_2333_MOESM7_ESM.xlsx]

## Sheet: Foglio1
Table S6. Genes differentially expressed between I- and D-GSCs cells.
I-GSCs	D-GSCs
ADCY2	ATM
ANOS1	BEX3
AQP9	BMPR1A
BMPR1B	CCNA2
CADM3	CCNB1
CAPN3	CDK1
CD74	CDK6
CNTN1	DUSP6
CTNND2	EPHA2
CXCL10	EPHB2
DACH1	GALC
DCLK1	GPR155
DLX5	HOMER1
DNER	JAG1
DOK5	JUN
EGFR-AS1	KIF14
EPHB1	LGR4
ERBB4	MZT1
FERMT1	NOS2
GFAP	NUF2
HGF	RHOJ
HLA-DRA	ROCK1
ITGB4	SPRY1
KCNN3	TEAD1
L1CAM	TUBB4B
LHX8
LIMCH1
MMP15
MSTN
MYCNUT
NCAM2
OLIG3
PCP4
PIFO
PRELP
S1PR1
SEMA3E
SFRP4
TRGV4
VCAM1
WWC1
